# Supplementary material for: Dual-Function Adjuvant Cyclosporin A: Enhancing RSV-Specific Humoral Immunity via Treg-Driven B-Cell Activation
Source: Vaccines (Basel). 2025 Sep 23;13(10):997. doi: 10.3390/vaccines13100997 (PMC12567732; doi:10.3390/vaccines13100997)
Supplement: Supplementary file 1 [file vaccines-13-00997-s001.zip]

Archive with 1 entries (1 files):
- vaccines-3841935-supplementary.pdf
